# Supplementary material for: Deep Vibro-Tactile Perception for Simultaneous Texture Identification, Slip Detection, and Speed Estimation
Source: Sensors (Basel). 2020 Jul 25;20(15):4121. doi: 10.3390/s20154121 (PMC7435741; doi:10.3390/s20154121)
Supplement: Supplementary file 1 [file sensors-20-04121-s001.zip]

Archive with 1 entries (1 files):
- Massalim_deepVibroTactile.wmv
